# Supplementary material for: Wnt-11 as a Potential Prognostic Biomarker and Therapeutic Target in Colorectal Cancer
Source: Cancers (Basel). 2019 Jun 28;11(7):908. doi: 10.3390/cancers11070908 (PMC6679153; doi:10.3390/cancers11070908)
Supplement: Supplementary file 1 [file cancers-11-00908-s001.zip]

Archive with 3 entries (2 files):
- Gorrono 2nd revision figures and tables revised.pptx
- __MACOSX/
- __MACOSX/._Gorrono 2nd revision figures and tables revised.pptx
